# Supplementary material for: Comparative Mitogenomic Analysis of Three Chionea Species (Tipulomorpha: Limoniidae): Insights into Phylogenetic Relationships and Selection Pressure
Source: Insects. 2025 Jul 14;16(7):720. doi: 10.3390/insects16070720 (PMC12295488; doi:10.3390/insects16070720)
Supplement: Supplementary file 1 [file insects-16-00720-s001.zip]

Archive with 1 entries (1 files):
- insects-3717172-supplementary.pdf
